# Supplementary material for: Prognostic Significance of PTTG1 and Its Methylation in Lung Adenocarcinoma
Source: J Oncol. 2022 Feb 24;2022:3507436. doi: 10.1155/2022/3507436 (PMC8894038; doi:10.1155/2022/3507436)
Supplement: Supplementary Materials — Table S1: correlation between PTTG1 expression and clinicopathologic features in TCGA database. Table S2: correlation between PTTG1 methylation and clinicopathologic features in TCGA database. Table S3: the dysregulated genes between the high PTTG1 expression group and low PTTG1 expression group. [file 3507436.f1.zip]

Archive with 3 entries (3 files):
- 3507436.f1/Table S1 (1).docx
- 3507436.f1/Table S2 (1).docx
- 3507436.f1/Table S3 (1).docx
